# Supplementary material for: Exploring the Experiences and Perspectives of Division III Athletes Regarding Personalized Nutrition Plans for Improved Performance—A Qualitative Investigation
Source: Healthcare (Basel). 2024 Apr 30;12(9):923. doi: 10.3390/healthcare12090923 (PMC11083372; doi:10.3390/healthcare12090923)
Supplement: Supplementary file 1 [file healthcare-12-00923-s001.zip]

Archive with 1 entries (1 files):
- healthcare-2969636-supplementary.pdf
